# Supplementary material for: Design of a Sensitive Balloon Sensor for Safe Human–Robot Interaction
Source: Sensors (Basel). 2021 Mar 19;21(6):2163. doi: 10.3390/s21062163 (PMC8003634; doi:10.3390/s21062163)
Supplement: Supplementary file 1 [file sensors-21-02163-s001.zip]

Archive with 1 entries (1 files):
- sensors-1130849-supplementary.mp4
